# Supplementary material for: Sequencing introduced false positive rare taxa lead to biased microbial community diversity, assembly, and interaction interpretation in amplicon studies
Source: Environ Microbiome. 2022 Aug 17;17:43. doi: 10.1186/s40793-022-00436-y (PMC9387074; doi:10.1186/s40793-022-00436-y)
Supplement: Supplementary file 1 — Additional file 1: Table S1. OTU table of the amplicon sequencing result of the ZymoBIOMICS™ Microbial Community DNA Standard. Table S2. OTU table of the customized mock community with four bacteria. Table S3. OTU table of the customized mock community with seven bacteria. Table S4. Summary of the number of reads and clustered OTUs of samples from the three typical ecosystems. Table S5. Correlation test of the relative abundance of OTUs and physiochemical properties of cow rumen fluid. Table S6. Mapping results of the cloned sequences of specifically designed primers for Nocardia coeliaca to the entire OTU representative sequences. [file 40793_2022_436_MOESM1_ESM.xlsx]

## Sheet: Table S1
Supplymentary Table 1. OTU table of the sequencing result of the ZymoBIOMICS™ Microbial Community DNA Standard.
#OTU ID	Mock Theretical reads a	Nova. mock.1	Nova. mock.2	Nova. mock.3	DNB. mock.1	DNB. mock.2	DNB. mock.3	Total reads of each OTU b	Taxonomy
Otu0022	9200	5270	7132	8981	6150	6610	5813	39956	Bacteria; Firmicutes; Bacilli; Lactobacillales; Lactobacillaceae; Lactobacillus; Lactobacillus_fermentum
Otu0017	8700	1206	7614	9967	10150	12115	12291	53343	Bacteria; Firmicutes; Bacilli; Bacillales; Bacillaceae_1; Bacillus; Bacillus_subtilis
Otu0011	7750	9195	6101	9263	9025	7566	6887	48037	Bacteria; Firmicutes; Bacilli; Bacillales; Staphylococcaceae; Staphylococcus; Staphylococcus_aureus
Otu0014	7050	13978	6655	8416	9250	9763	8653	56715	Bacteria; Firmicutes; Bacilli; Bacillales; Listeriaceae; Listeria; Listeria_welshimeri
Otu0031	5200	4976	3629	4620	5826	7003	6051	32105	Bacteria; Proteobacteria; Gammaproteobacteria; Enterobacteriales; Enterobacteriaceae; Salmonella; Salmonella_enterica
Otu0027	5050	5742	3089	4158	4662	4693	5165	27509	Bacteria; Proteobacteria; Gammaproteobacteria; Enterobacteriales; Enterobacteriaceae; Escherichia; Escherichia_fergusonii
Otu0021	4950	10371	3696	5115	5165	6263	5326	35936	Bacteria; Firmicutes; Bacilli; Lactobacillales; Enterococcaceae; Enterococcus; Enterococcus_faecalis
Otu0012	2100	3245	1262	2459	2975	2810	2666	15417	Bacteria; Proteobacteria; Gammaproteobacteria; Pseudomonadales; Pseudomonadaceae; Pseudomonas; Pseudomonas_aeruginosa
Otu0007	0	44	0	0	0	0	0	44	Bacteria; Bacteroidetes; Bacteroidia; Bacteroidales; Bacteroidaceae; Bacteroides
Otu0010	0	12	64	41	0	0	7	124	Bacteria; Firmicutes; Bacilli; Lactobacillales; Lactobacillaceae; Lactobacillus
Otu0009	0	6	11	11	0	0	0	28	Bacteria; Proteobacteria; Gammaproteobacteria; Pseudomonadales; Pseudomonadaceae; Pseudomonas
Otu0016	0	9	0	0	0	0	0	9	Bacteria; Firmicutes; Bacilli; Bacillales; Bacillaceae_1; Bacillus
Otu0023	0	8	7	0	0	0	0	15	Bacteria; Firmicutes; Bacilli; Bacillales; Bacillaceae_1; Bacillus; Bacillus_anthracis
Otu0059	0	0	7	1	0	0	0	8	Bacteria; Proteobacteria; Alphaproteobacteria; Rhizobiales; Rhizobiaceae; Rhizobium; Rhizobium_calliandrae
Otu0060	0	2	7	3	1	3	2	18	Bacteria; Proteobacteria; Gammaproteobacteria; Enterobacteriales; Enterobacteriaceae; Escherichia/Shigella; Escherichia_fergusonii
Otu0048	0	130	30	61	5	5	7	238	Bacteria; Firmicutes; Bacilli; Bacillales; Bacillaceae_1; Bacillus; Bacillus_hwajinpoensis
Otu0062	0	17	42	73	0	0	2	134	Bacteria; Firmicutes; Bacilli; Lactobacillales; Streptococcaceae; Streptococcus; Streptococcus_dentisani
Otu0081	0	15	0	0	0	0	0	15	Bacteria; Firmicutes; Clostridia; Clostridiales; Lachnospiraceae; Clostridium_XlVa; Clostridium_aldenense
Otu0103	0	0	8	0	0	0	0	8	Bacteria; Actinobacteria; Actinobacteria; Actinomycetales; Mycobacteriaceae; Mycobacterium
Otu0109	0	0	262	0	0	0	0	262	Bacteria; Firmicutes; Bacilli; Lactobacillales; Lactobacillaceae; Lactobacillus; Lactobacillus_intestinalis
Otu0112	0	54	17	16	4	4	7	102	Bacteria; Proteobacteria; Gammaproteobacteria; Enterobacteriales; Enterobacteriaceae; Pluralibacter
Otu0106	0	9	29	25	2	2	10	77	Bacteria; Firmicutes; Bacilli; Lactobacillales
Otu0122	0	2	5	22	0	0	0	29	Bacteria; Proteobacteria; Gammaproteobacteria; Pasteurellales; Pasteurellaceae; Haemophilus; Haemophilus_parainfluenzae
Otu0145	0	2	255	0	0	0	0	257	Bacteria; Proteobacteria; Gammaproteobacteria; Oceanospirillales; Halomonadaceae; Halomonas; Halomonas_pantelleriensis
Otu0166	0	4	13	30	0	0	0	47	Bacteria; Proteobacteria; Alphaproteobacteria; Rhodobacterales; Rhodobacteraceae; Paracoccus; Paracoccus_marcusii
Otu0178	0	13	49	102	0	0	0	164	Bacteria; Proteobacteria; Gammaproteobacteria; Pseudomonadales; Moraxellaceae; Acinetobacter
Otu0184	0	1	5	2	0	0	0	8	Bacteria; Proteobacteria; Alphaproteobacteria; Rhizobiales; Rhizobiaceae; Rhizobium; Rhizobium_vignae
Otu0190	0	21	9	6	0	0	0	36	Bacteria; Proteobacteria; Gammaproteobacteria; Xanthomonadales; Xanthomonadaceae; Stenotrophomonas; Stenotrophomonas_maltophilia
Otu0192	0	6	9	11	0	0	0	26	Bacteria; Proteobacteria; Alphaproteobacteria; Rhizobiales; Rhizobiaceae; Rhizobium
Otu0211	0	10	7	12	0	0	0	29	Bacteria; Proteobacteria; Gammaproteobacteria; Pseudomonadales; Moraxellaceae; Acinetobacter
Otu0231	0	4	17	23	0	0	0	44	Bacteria; Firmicutes; Bacilli; Lactobacillales; Streptococcaceae; Streptococcus
Otu0226	0	4	116	1	0	0	0	121	Bacteria; Firmicutes; Bacilli; Lactobacillales; Lactobacillaceae; Lactobacillus
Otu0243	0	17	41	96	0	0	0	154	Bacteria; Proteobacteria; Gammaproteobacteria; Pseudomonadales; Moraxellaceae; Enhydrobacter; Enhydrobacter_aerosaccus
Otu0247	0	2	79	0	0	0	0	81	Bacteria; Firmicutes; Bacilli; Lactobacillales; Lactobacillaceae; Lactobacillus; Lactobacillus_faecis
Otu0240	0	25	114	1	0	0	0	140	Bacteria; Firmicutes; Bacilli; Lactobacillales; Lactobacillaceae; Lactobacillus; Lactobacillus_taiwanensis
Otu0304	0	3	60	68	0	0	0	131	Bacteria; Actinobacteria; Actinobacteria; Actinomycetales; Micrococcaceae; Kocuria
Otu0329	0	45	36	44	0	0	0	125	Bacteria; Firmicutes; Bacilli; Lactobacillales; Aerococcaceae; Aerococcus; Aerococcus_urinaeequi
Otu0328	0	0	65	0	0	0	0	65	Bacteria; Actinobacteria; Actinobacteria; Actinomycetales; Dietziaceae; Dietzia
Otu0344	0	4	465	2	0	0	0	471	Bacteria; Proteobacteria; Alphaproteobacteria; Sphingomonadales; Sphingomonadaceae; Sphingomonas; Sphingomonas_sediminicola
Otu0349	0	0	131	652	0	0	0	783	Bacteria
Otu0356	0	8	47	3	0	0	0	58	Bacteria; Proteobacteria; Betaproteobacteria; Burkholderiales; Comamonadaceae
Otu0377	0	0	12	0	0	0	0	12	Bacteria; Firmicutes; Bacilli; Bacillales; Staphylococcaceae; Jeotgalicoccus; Jeotgalicoccus_nanhaiensis
Otu0390	0	2	2	4	0	0	0	8	Bacteria; Proteobacteria; Alphaproteobacteria; Caulobacterales; Caulobacteraceae; Brevundimonas; Brevundimonas_nasdae
Otu0409	0	0	72	0	0	0	0	72	Bacteria; Proteobacteria; Betaproteobacteria; Burkholderiales; Comamonadaceae; Xenophilus
Otu0430	0	8	0	0	0	0	0	8	Bacteria; Firmicutes; Clostridia; Clostridiales; Lachnospiraceae; Blautia
Otu0447	0	0	6	5	0	0	0	11	Bacteria; Proteobacteria; Alphaproteobacteria; Caulobacterales; Caulobacteraceae; Brevundimonas
Otu0483	0	0	83	0	0	0	0	83	Bacteria; Acidobacteria; Acidobacteria_Gp4; Gp4
Otu0486	0	2	102	0	0	0	0	104	Bacteria; Proteobacteria; Alphaproteobacteria; Caulobacterales; Caulobacteraceae; Phenylobacterium
Otu0480	0	0	57	0	0	0	0	57	Bacteria; Acidobacteria; Acidobacteria_Gp4
Otu0543	0	25	138	137	0	0	0	300	Bacteria; Actinobacteria; Actinobacteria; Actinomycetales; Corynebacteriaceae; Corynebacterium; Corynebacterium_tuberculostearicum
Otu0560	0	2	245	0	0	0	0	247	Bacteria; Proteobacteria; Alphaproteobacteria; Sphingomonadales; Sphingomonadaceae; Sphingomonas
Otu0565	0	3	8	17	0	0	0	28	Bacteria; Firmicutes; Clostridia; Clostridiales; Clostridiales_Incertae_Sedis_XI; Finegoldia; Finegoldia_magna
Otu0581	0	0	22	0	0	0	0	22	Bacteria; Proteobacteria; Alphaproteobacteria; Rhizobiales
Otu0582	0	2	37	0	0	0	0	39	Bacteria; Proteobacteria; Betaproteobacteria; Burkholderiales; Comamonadaceae
Otu0591	0	0	30	0	0	0	0	30	Bacteria; Actinobacteria; Actinobacteria; Actinomycetales; Nocardiaceae; Nocardia; Nocardia_coeliaca
Otu0596	0	1	6	2	0	0	0	9	Bacteria; Actinobacteria; Actinobacteria; Actinomycetales; Micrococcaceae; Rothia
Otu0633	0	0	62	0	0	0	0	62	Bacteria; Proteobacteria; Gammaproteobacteria
Otu0631	0	0	53	0	0	0	0	53	Bacteria; Proteobacteria; Gammaproteobacteria; Xanthomonadales; Xanthomonadaceae; Arenimonas; Arenimonas_daechungensis
Otu0655	0	0	42	0	0	0	0	42	Bacteria; Gemmatimonadetes; Gemmatimonadetes; Gemmatimonadales; Gemmatimonadaceae; Gemmatimonas; Gemmatimonas_aurantiaca
Otu0667	0	7	20	34	0	0	0	61	Bacteria; Proteobacteria; Alphaproteobacteria; Rhodobacterales; Rhodobacteraceae; Paracoccus
Otu0671	0	9	7	0	0	0	0	16	Bacteria; Proteobacteria; Gammaproteobacteria; Pseudomonadales; Pseudomonadaceae; Pseudomonas
Otu0685	0	0	31	0	0	0	0	31	Bacteria
Otu0709	0	3	5	8	0	0	0	16	Bacteria; Firmicutes; Bacilli; Lactobacillales; Streptococcaceae; Streptococcus
Otu0767	0	3	85	1	0	0	0	89	Bacteria; Proteobacteria; Gammaproteobacteria; Xanthomonadales; Xanthomonadaceae; Lysobacter; Lysobacter_dokdonensis
Otu0790	0	2	13	0	0	0	0	15	Bacteria; Proteobacteria; Alphaproteobacteria; Rhizobiales
Otu0806	0	16	1	0	0	0	0	17	Bacteria; Proteobacteria; Alphaproteobacteria; Rhizobiales; Brucellaceae; Ochrobactrum
Otu0808	0	0	37	0	0	0	0	37	Bacteria; Nitrospirae; Nitrospira; Nitrospirales; Nitrospiraceae; Nitrospira
Otu0813	0	4	3	7	0	0	0	14	Bacteria; Actinobacteria; Actinobacteria; Actinomycetales; Corynebacteriaceae; Corynebacterium
Otu0838	0	2	27	35	0	0	0	64	Bacteria; Actinobacteria; Actinobacteria; Actinomycetales; Corynebacteriaceae; Corynebacterium
Otu0856	0	2	55	0	0	0	0	57	Bacteria; Proteobacteria; Alphaproteobacteria; Rhodospirillales
Otu0857	0	3	67	0	0	0	0	70	Bacteria; Proteobacteria; Alphaproteobacteria; Sphingomonadales; Sphingomonadaceae; Sphingomonas; Sphingomonas_alpina
Otu0870	0	2	4	27	0	0	0	33	Bacteria; Firmicutes; Clostridia; Clostridiales; Clostridiales_Incertae_Sedis_XI; Anaerococcus; Anaerococcus_octavius
Otu0900	0	0	41	0	0	0	0	41	Bacteria; Proteobacteria; Gammaproteobacteria
Otu0907	0	1	92	1	0	0	0	94	Bacteria; Proteobacteria; Betaproteobacteria; Burkholderiales
Otu0927	0	1	54	0	0	0	0	55	Bacteria; Proteobacteria; Alphaproteobacteria; Sphingomonadales; Sphingomonadaceae
Otu0932	0	5	25	19	0	0	0	49	Bacteria; Actinobacteria; Actinobacteria; Actinomycetales; Micrococcaceae; Micrococcus; Micrococcus_luteus
Otu0937	0	0	27	0	0	0	0	27	Bacteria; Gemmatimonadetes; Gemmatimonadetes; Gemmatimonadales; Gemmatimonadaceae; Gemmatimonas; Gemmatimonas_aurantiaca
Otu0968	0	3	95	0	0	0	0	98	Bacteria; Proteobacteria; Alphaproteobacteria; Sphingomonadales; Sphingomonadaceae; Sphingomonas
Otu0984	0	5	29	0	0	0	0	34	Bacteria; Proteobacteria; Betaproteobacteria; Burkholderiales; Burkholderiaceae; Ralstonia; Ralstonia_pickettii
Otu0985	0	0	37	0	0	0	0	37	Bacteria; Acidobacteria; Acidobacteria_Gp4
Otu0999	0	2	55	0	0	0	0	57	Bacteria; Proteobacteria; Betaproteobacteria
Otu0991	0	0	14	0	0	0	0	14	Bacteria; Proteobacteria; Alphaproteobacteria; Rhizobiales; Bradyrhizobiaceae
Otu1029	0	0	20	0	0	0	0	20	Bacteria; Firmicutes; Bacilli; Bacillales; Staphylococcaceae
Otu1039	0	1	2	5	0	0	0	8	Bacteria; Proteobacteria; Gammaproteobacteria; Pseudomonadales; Pseudomonadaceae; Pseudomonas
Otu1045	0	6	12	15	0	0	0	33	Bacteria; Actinobacteria; Actinobacteria; Actinomycetales
Otu1072	0	2	15	3	0	0	0	20	Bacteria; Actinobacteria; Actinobacteria; Actinomycetales; Micrococcaceae; Arthrobacter; Arthrobacter_psychrochitiniphilus
Otu1092	0	0	29	0	0	0	0	29	Bacteria; Proteobacteria; Alphaproteobacteria; Rhizobiales; Phyllobacteriaceae; Mesorhizobium
Otu1118	0	7	29	28	0	0	0	64	Bacteria; Proteobacteria; Betaproteobacteria; Burkholderiales; Oxalobacteraceae; Massilia; Massilia_namucuonensis
Otu1129	0	1	40	0	0	0	0	41	Bacteria; Proteobacteria
Otu1133	0	0	19	10	0	0	0	29	Bacteria; Actinobacteria; Actinobacteria; Actinomycetales; Dermatophilaceae
Otu1137	0	0	14	0	0	0	0	14	Bacteria; Proteobacteria; Alphaproteobacteria; Sphingomonadales; Erythrobacteraceae
Otu1211	0	3	9	16	0	0	0	28	Bacteria; Firmicutes; Bacilli; Lactobacillales; Streptococcaceae; Streptococcus
Otu1237	0	0	25	0	0	0	0	25	Bacteria; Acidobacteria; Acidobacteria_Gp4; Gp4
Otu1262	0	0	24	0	0	0	0	24	Bacteria; Bacteroidetes; Sphingobacteriia; Sphingobacteriales; Chitinophagaceae; Terrimonas
Otu1269	0	0	32	0	0	0	0	32	Bacteria; Proteobacteria; Gammaproteobacteria; Xanthomonadales; Sinobacteraceae
Otu1286	0	0	21	0	0	0	0	21	Bacteria; Proteobacteria; Betaproteobacteria
Otu1301	0	0	18	0	0	0	0	18	Bacteria; Proteobacteria; Alphaproteobacteria; Sphingomonadales; Sphingomonadaceae; Novosphingobium
Otu1305	0	1	1	13	9	6	43	73	Bacteria; Proteobacteria; Gammaproteobacteria; Pseudomonadales; Pseudomonadaceae; Pseudomonas; Pseudomonas_brenneri
Otu1318	0	0	14	0	0	0	0	14	Bacteria; Acidobacteria; Acidobacteria_Gp6; Gp6
Otu1328	0	2	101	1	0	0	0	104	Bacteria; Proteobacteria; Betaproteobacteria; Burkholderiales
Otu1324	0	0	28	0	0	0	0	28	Bacteria; Proteobacteria; Betaproteobacteria
Otu1356	0	0	40	0	0	0	0	40	Bacteria; Gemmatimonadetes; Gemmatimonadetes; Gemmatimonadales; Gemmatimonadaceae; Gemmatimonas; Gemmatimonas_aurantiaca
Otu1383	0	0	17	0	0	0	0	17	Bacteria; Gemmatimonadetes; Gemmatimonadetes; Gemmatimonadales; Gemmatimonadaceae; Gemmatimonas; Gemmatimonas_aurantiaca
Otu1416	0	2	8	29	0	0	0	39	Bacteria; Firmicutes; Clostridia; Clostridiales; Clostridiales_Incertae_Sedis_XI; Anaerococcus
Otu1465	0	0	58	0	0	0	0	58	Bacteria; Proteobacteria; Betaproteobacteria
Otu1484	0	13	0	1	0	0	0	14	Bacteria; Proteobacteria; Gammaproteobacteria; Enterobacteriales; Enterobacteriaceae
Otu1486	0	13	0	0	0	0	0	13	Bacteria; Firmicutes; Erysipelotrichia; Erysipelotrichales; Erysipelotrichaceae; Turicibacter; Turicibacter_sanguinis
Otu1521	0	0	43	0	0	0	0	43	Bacteria; Bacteroidetes; Cytophagia; Cytophagales; Chryseolinea; Chryseolinea_serpens
Otu1518	0	3	35	1	0	0	0	39	Bacteria; Acidobacteria; Acidobacteria_Gp16; Gp16
Otu1587	0	0	12	0	0	0	0	12	Bacteria; Proteobacteria; Gammaproteobacteria; Xanthomonadales; Xanthomonadaceae; Stenotrophomonas; Stenotrophomonas_koreensis
Otu1644	0	1	15	16	0	0	0	32	Bacteria; Actinobacteria; Actinobacteria; Actinomycetales; Corynebacteriaceae; Corynebacterium; Corynebacterium_suicordis
Otu1676	0	0	12	0	0	0	0	12	Bacteria
Otu1666	0	4	13	18	1	0	0	36	Bacteria; Proteobacteria; Gammaproteobacteria; Aeromonadales; Aeromonadaceae; Aeromonas; Aeromonas_salmonicida_subsp._achromogenes
Otu1672	0	0	68	0	0	0	0	68	Bacteria; Proteobacteria; Betaproteobacteria
Otu1684	0	1	33	0	0	0	0	34	Bacteria
Otu1743	0	0	15	0	0	0	0	15	Bacteria
Otu1819	0	0	20	0	0	0	0	20	Bacteria; Bacteroidetes
Otu1821	0	7	20	18	0	0	0	45	Bacteria; Actinobacteria; Actinobacteria; Actinomycetales; Corynebacteriaceae; Corynebacterium; Corynebacterium_pilbarense
Otu1842	0	7	12	12	0	0	0	31	Bacteria; Firmicutes; Bacilli; Lactobacillales; Aerococcaceae; Aerococcus; Aerococcus_urinaeequi
Otu1868	0	2	57	0	0	0	0	59	Bacteria; Proteobacteria; Alphaproteobacteria; Sphingomonadales; Erythrobacteraceae
Otu1903	0	1	4	3	4	4	2	18	Bacteria; Proteobacteria; Gammaproteobacteria; Pseudomonadales; Pseudomonadaceae; Pseudomonas
Otu1929	0	1	67	0	0	0	0	68	Bacteria; Acidobacteria; Acidobacteria_Gp10; Gp10
Otu1962	0	1	37	0	0	0	0	38	Bacteria; Proteobacteria; Betaproteobacteria
Otu1988	0	0	19	0	0	0	0	19	Bacteria; Proteobacteria; Alphaproteobacteria
Otu1999	0	0	17	0	0	0	0	17	Bacteria; Acidobacteria; Acidobacteria_Gp4; Gp4
Otu2033	0	0	15	0	0	0	0	15	Bacteria; Proteobacteria; Gammaproteobacteria; Xanthomonadales; Xanthomonadaceae
Otu2075	0	0	22	0	0	0	0	22	Bacteria; Proteobacteria; Deltaproteobacteria; Myxococcales; Myxococcaceae; Aggregicoccus; Aggregicoccus_edonensis
Otu2076	0	0	23	0	0	0	0	23	Bacteria; Proteobacteria; Betaproteobacteria
Otu2069	0	0	27	0	0	0	0	27	Bacteria; Actinobacteria; Actinobacteria; Actinomycetales; Micromonosporaceae; Asanoa; Asanoa_hainanensis
Otu2095	0	0	18	0	0	0	0	18	Bacteria; Proteobacteria; Alphaproteobacteria; Rhizobiales
Otu2153	0	4	5	12	0	0	0	21	Bacteria; Firmicutes; Clostridia; Clostridiales; Clostridiales_Incertae_Sedis_XI; Anaerococcus; Anaerococcus_tetradius
Otu2182	0	0	15	8	0	0	0	23	Bacteria; Actinobacteria; Actinobacteria; Actinomycetales; Micrococcaceae; Rothia; Rothia_endophytica
Otu2246	0	0	14	0	0	0	0	14	Bacteria; Proteobacteria; Alphaproteobacteria; Rhodospirillales; Rhodospirillaceae
Otu2256	0	0	14	0	0	0	0	14	Bacteria; Proteobacteria; Betaproteobacteria
Otu2264	0	0	15	0	0	0	0	15	Bacteria; Proteobacteria
Otu2298	0	0	15	0	0	0	0	15	Bacteria; Bacteroidetes; Sphingobacteriia; Sphingobacteriales; Chitinophagaceae; Flavitalea
Otu2319	0	0	6	10	0	0	0	16	Bacteria; Proteobacteria; Gammaproteobacteria; Pseudomonadales; Moraxellaceae; Acinetobacter; Acinetobacter_ursingii
Otu2364	0	0	12	0	0	0	0	12	Bacteria; Bacteroidetes; Sphingobacteriia; Sphingobacteriales; Chitinophagaceae; Terrimonas
Otu2363	0	0	17	0	0	0	0	17	Bacteria; Proteobacteria; Betaproteobacteria
Otu2380	0	0	13	0	0	0	0	13	Bacteria
Otu2392	0	0	10	0	0	0	0	10	Bacteria; Actinobacteria; Actinobacteria; Nitriliruptorales; Nitriliruptoraceae; Nitriliruptor; Nitriliruptor_alkaliphilus
Otu2414	0	2	42	0	0	0	0	44	Bacteria; Actinobacteria; Actinobacteria; Actinomycetales; Intrasporangiaceae; Knoellia; Knoellia_sinensis
Otu2421	0	0	29	0	0	0	0	29	Bacteria; Proteobacteria; Alphaproteobacteria; Rhizobiales
Otu2440	0	1	7	0	0	0	0	8	Bacteria; Actinobacteria; Actinobacteria; Actinomycetales; Streptomycetaceae; Kitasatospora; Kitasatospora_paracochleata
Otu2462	0	0	8	0	0	0	0	8	Bacteria; Actinobacteria; Actinobacteria; Nitriliruptorales; Nitriliruptoraceae; Nitriliruptor; Nitriliruptor_alkaliphilus
Otu2469	0	4	4	0	0	0	0	8	Bacteria; Firmicutes; Bacilli; Bacillales; Planococcaceae
Otu2488	0	0	9	0	0	0	0	9	Bacteria; Acidobacteria; Acidobacteria_Gp6; Gp6
Otu2536	0	0	9	0	0	0	0	9	Bacteria; Bacteroidetes; Sphingobacteriia; Sphingobacteriales; Chitinophagaceae
Otu2543	0	3	86	0	0	0	0	89	Bacteria; Acidobacteria; Acidobacteria_Gp6; Gp6
Otu2566	0	1	14	0	0	0	0	15	Bacteria; Proteobacteria; Alphaproteobacteria; Caulobacterales; Caulobacteraceae; Phenylobacterium
Otu2586	0	0	15	0	0	0	0	15	Bacteria; Actinobacteria; Actinobacteria; Actinomycetales; Microbacteriaceae; Agromyces; Agromyces_neolithicus
Otu2601	0	2	6	0	0	0	0	8	Bacteria; Firmicutes; Bacilli; Lactobacillales; Carnobacteriaceae; Carnobacterium
Otu2616	0	0	28	0	0	0	0	28	Bacteria; Bacteroidetes; Sphingobacteriia; Sphingobacteriales; Chitinophagaceae
Otu2619	0	5	32	0	0	0	0	37	Bacteria; Acidobacteria; Acidobacteria_Gp16; Gp16
Otu2641	0	0	13	0	0	0	0	13	Bacteria; Acidobacteria; Acidobacteria_Gp6; Gp6
Otu2653	0	0	17	1	0	0	0	18	Bacteria; Actinobacteria; Actinobacteria; Actinomycetales; Pseudonocardiaceae
Otu2685	0	0	12	0	0	0	0	12	Bacteria
Otu2809	0	1	62	0	0	0	0	63	Bacteria; Proteobacteria; Alphaproteobacteria; Sphingomonadales; Sphingomonadaceae; Novosphingobium
Otu2816	0	1	13	0	0	0	0	14	Bacteria; Proteobacteria; Gammaproteobacteria
Otu2838	0	0	13	0	0	0	0	13	Bacteria; Acidobacteria; Acidobacteria_Gp6; Gp6
Otu2865	0	0	1	8	0	0	0	9	Bacteria; Actinobacteria; Actinobacteria; Actinomycetales; Micrococcaceae; Arthrobacter
Otu2937	0	0	16	0	0	0	0	16	Bacteria; Bacteroidetes; Sphingobacteriia; Sphingobacteriales; Chitinophagaceae; Flavitalea; Flavitalea_gansuensis
a Theoretical number of reads according to the theoretical ration of the mock community under a sequencing depth of 50000.
b OTUs with a total reads number greater than 50 in the entire data set are highlighted in read.

## Sheet: Table S2
Supplymentary Table 2. OTU table of the customized mock community with four bacteria.
#OTU ID	4bac_mock theretical reads a	Nova. 4bac.1	Nova. 4bac.2	Nova. 4bac.3	DNB. 4bac.1	DNB. 4bac.2	DNB. 4bac.3	Total reads of each OTU b	Taxonomy
Otu0017	20000	36068	32355	42851	26710	30017	27891	195892	Bacteria; Firmicutes; Bacilli; Bacillales; Bacillaceae_1; Bacillus; Bacillus_halotolerans
Otu0018	10000	12571	10575	9729	18454	17626	16355	85310	Bacteria; Proteobacteria; Alphaproteobacteria; Rhizobiales; Bradyrhizobiaceae; Bosea; Bosea_robiniae
Otu0013	10000	2501	2945	1468	4118	5762	5343	22137	Bacteria; Actinobacteria; Actinobacteria; Actinomycetales; Streptomycetaceae; Streptomyces; Streptomyces_toxytricini
Otu0028	10000	1611	1446	592	4827	3892	3629	15997	Bacteria; Actinobacteria; Actinobacteria; Actinomycetales; Nocardiopsaceae; Nocardiopsis; Nocardiopsis_dassonvillei
Otu0005	0	93	104	59	3	2	2	263	Bacteria; Proteobacteria; Gammaproteobacteria; Vibrionales; Vibrionaceae; Vibrio
Otu0303	0	65	1	0	0	0	0	66	Bacteria; Firmicutes; Bacilli; Lactobacillales; Streptococcaceae; Streptococcus
Otu0016	0	64	179	56	5	1	1	306	Bacteria; Firmicutes; Bacilli; Bacillales; Bacillaceae_1; Bacillus
Otu0006	0	63	107	82	4	3	3	262	Bacteria; Proteobacteria; Gammaproteobacteria; Vibrionales; Vibrionaceae
Otu0363	0	53	1	0	0	0	0	54	Bacteria; Proteobacteria; Gammaproteobacteria; Pseudomonadales; Moraxellaceae; Acinetobacter
Otu0008	0	41	67	49	1	0	0	158	Bacteria; Proteobacteria; Gammaproteobacteria; Vibrionales; Vibrionaceae; Photobacterium; Photobacterium_halotolerans
Otu0003	0	41	82	39	0	0	0	162	Bacteria; Firmicutes; Clostridia; Clostridiales; Lachnospiraceae; Clostridium_XlVa; Clostridium_bolteae
Otu0390	0	39	13	0	0	0	0	52	Bacteria; Proteobacteria; Alphaproteobacteria; Caulobacterales; Caulobacteraceae; Brevundimonas; Brevundimonas_nasdae
Otu0702	0	32	0	0	0	0	0	32	Bacteria; Proteobacteria; Gammaproteobacteria; Alteromonadales; Shewanellaceae; Shewanella; Shewanella_haliotis
Otu0446	0	30	2	0	0	0	0	32	Bacteria; Proteobacteria; Betaproteobacteria; Burkholderiales; Burkholderiaceae; Limnobacter; Limnobacter_thiooxidans
Otu0671	0	20	4	0	0	0	0	24	Bacteria; Proteobacteria; Gammaproteobacteria; Pseudomonadales; Pseudomonadaceae; Pseudomonas
Otu0024	0	17	56	11	0	0	0	84	Bacteria; Bacteroidetes; Bacteroidia; Bacteroidales; Porphyromonadaceae
Otu0027	0	17	6	2	0	0	0	25	Bacteria; Proteobacteria; Gammaproteobacteria; Enterobacteriales; Enterobacteriaceae; Escherichia/Shigella; Escherichia_fergusonii
Otu0043	0	14	22	15	0	0	0	51	Bacteria
Otu2196	0	14	0	0	0	0	0	14	Bacteria; Bacteroidetes; Sphingobacteriia; Sphingobacteriales; Chitinophagaceae
Otu2217	0	14	0	0	0	0	0	14	Bacteria; Proteobacteria; Betaproteobacteria; Neisseriales; Neisseriaceae; Uruburuella; Uruburuella_testudinis
Otu0101	0	12	9	7	0	0	0	28	Bacteria; Proteobacteria; Gammaproteobacteria; Alteromonadales; Pseudoalteromonadaceae; Pseudoalteromonas; Pseudoalteromonas_undina
Otu0029	0	11	19	4	0	0	0	34	Bacteria; Verrucomicrobia; Verrucomicrobiae; Verrucomicrobiales; Verrucomicrobiaceae; Akkermansia; Akkermansia_muciniphila
Otu0004	0	10	45	19	1	0	0	75	Bacteria; Bacteroidetes; Bacteroidia; Bacteroidales; Bacteroidaceae; Bacteroides
Otu0011	0	9	8	0	0	0	0	17	Bacteria; Firmicutes; Bacilli; Bacillales; Staphylococcaceae; Staphylococcus; Staphylococcus_capitis_subsp._capitis
Otu0022	0	9	0	0	0	0	0	9	Bacteria; Firmicutes; Bacilli; Lactobacillales; Lactobacillaceae; Lactobacillus; Lactobacillus_fermentum
Otu0023	0	9	26	11	0	0	0	46	Bacteria; Firmicutes; Bacilli; Bacillales; Bacillaceae_1; Bacillus; Bacillus_anthracis
Otu0007	0	8	43	28	0	0	0	79	Bacteria; Bacteroidetes; Bacteroidia; Bacteroidales; Bacteroidaceae; Bacteroides
Otu0032	0	8	25	7	0	0	0	40	Bacteria; Bacteroidetes; Bacteroidia; Bacteroidales; Bacteroidaceae; Bacteroides; Bacteroides_uniformis
Otu0031	0	8	9	0	0	0	0	17	Bacteria; Proteobacteria; Gammaproteobacteria; Enterobacteriales; Enterobacteriaceae; Salmonella
Otu0041	0	8	9	6	0	0	0	23	Bacteria; Proteobacteria; Gammaproteobacteria
Otu0047	0	8	3	0	0	0	0	11	Bacteria; Proteobacteria; Alphaproteobacteria; Rhizobiales; Methylobacteriaceae; Methylobacterium
Otu1666	0	8	1	0	0	0	0	9	Bacteria; Proteobacteria; Gammaproteobacteria; Aeromonadales; Aeromonadaceae; Aeromonas; Aeromonas_salmonicida_subsp._achromogenes
Otu0131	0	6	17	6	0	0	0	29	Bacteria; Proteobacteria; Gammaproteobacteria
Otu0137	0	6	2	0	0	0	0	8	Bacteria; Proteobacteria; Gammaproteobacteria; Vibrionales; Vibrionaceae; Vibrio; Vibrio_chagasii
Otu0015	0	5	5	9	0	0	0	19	Bacteria; Proteobacteria; Alphaproteobacteria; SAR11; Candidatus_Pelagibacter
Otu0039	0	5	3	3	0	0	0	11	Bacteria; Bacteroidetes; Bacteroidia; Bacteroidales; Porphyromonadaceae
Otu0033	0	5	13	6	0	0	0	24	Bacteria; Firmicutes; Bacilli; Bacillales; Bacillaceae_1; Bacillus
Otu0035	0	4	9	6	0	0	0	19	Bacteria; Proteobacteria; Betaproteobacteria; Burkholderiales
Otu0052	0	4	27	4	0	0	0	35	Bacteria; Proteobacteria; Gammaproteobacteria
Otu0091	0	4	12	5	0	0	0	21	Bacteria; Bacteroidetes; Bacteroidia; Bacteroidales
Otu0133	0	4	10	3	0	0	0	17	Bacteria
Otu0226	0	4	10	1	0	0	0	15	Bacteria; Firmicutes; Bacilli; Lactobacillales; Lactobacillaceae; Lactobacillus
Otu0045	0	3	8	6	0	0	0	17	Bacteria
Otu0048	0	3	13	4	1	0	0	21	Bacteria; Firmicutes; Bacilli; Bacillales; Bacillaceae_1; Bacillus; Bacillus_hwajinpoensis
Otu0367	0	3	4	1	0	0	0	8	Bacteria
Otu1788	0	3	10	0	0	0	0	13	Bacteria; Firmicutes; Clostridia; Clostridiales; Lachnospiraceae; Clostridium_XlVa; Clostridium_bolteae
Otu0019	0	2	9	4	0	0	0	15	Bacteria; Bacteroidetes; Bacteroidia; Bacteroidales; Porphyromonadaceae
Otu0046	0	2	10	4	0	0	0	16	Bacteria; Proteobacteria; Gammaproteobacteria; Oceanospirillales; Oceanospirillaceae; Marinobacterium; Marinobacterium_nitratireducens
Otu0075	0	2	8	3	0	0	0	13	Bacteria; Proteobacteria; Gammaproteobacteria; Oceanospirillales; Oceanospirillaceae; Marinomonas; Marinomonas_aquimarina
Otu0107	0	2	8	1	0	0	0	11	Bacteria; Proteobacteria; Gammaproteobacteria
Otu0135	0	2	8	5	0	0	0	15	Bacteria; Proteobacteria; Gammaproteobacteria; Gammaproteobacteria_incertae_sedis
Otu0247	0	2	17	0	0	0	0	19	Bacteria; Firmicutes; Bacilli; Lactobacillales; Lactobacillaceae; Lactobacillus; Lactobacillus_faecis
Otu1332	0	2	1	1	2	3	3	12	Bacteria; Firmicutes; Bacilli; Lactobacillales; Streptococcaceae; Lactococcus; Lactococcus_taiwanensis
Otu0058	0	1	78	0	0	0	0	79	Bacteria; Firmicutes; Bacilli; Bacillales; Bacillales_Incertae_Sedis_XI; Gemella; Gemella_haemolysans
Otu0062	0	1	169	0	0	0	0	170	Bacteria; Firmicutes; Bacilli; Lactobacillales; Streptococcaceae; Streptococcus; Streptococcus_dentisani
Otu0077	0	1	11	1	0	0	0	13	Bacteria; Actinobacteria; Actinobacteria
Otu0116	0	1	127	0	0	0	0	128	Bacteria; Proteobacteria; Gammaproteobacteria; Pasteurellales; Pasteurellaceae; Haemophilus
Otu0482	0	1	6	3	0	0	0	10	Bacteria; Proteobacteria; Alphaproteobacteria; Rhodobacterales; Rhodobacteraceae
Otu2558	0	1	15	0	0	0	0	16	Bacteria; Bacteroidetes; Flavobacteriia; Flavobacteriales; Flavobacteriaceae; Capnocytophaga; Capnocytophaga_ochracea
Otu0021	0	0	9	0	0	0	0	9	Bacteria; Firmicutes; Bacilli; Lactobacillales; Enterococcaceae; Enterococcus
Otu0030	0	0	188	0	0	0	0	188	Bacteria; Proteobacteria; Betaproteobacteria; Neisseriales; Neisseriaceae; Neisseria
Otu0073	0	0	64	0	0	0	0	64	Bacteria; Bacteroidetes; Bacteroidia; Bacteroidales; Porphyromonadaceae; Porphyromonas; Porphyromonas_catoniae
Otu0074	0	0	143	0	0	0	0	143	Bacteria; Firmicutes; Bacilli; Lactobacillales; Carnobacteriaceae; Granulicatella; Granulicatella_elegans
Otu0087	0	0	34	0	0	0	0	34	Bacteria; Bacteroidetes; Bacteroidia; Bacteroidales; Prevotellaceae; Prevotella; Prevotella_nanceiensis
Otu0139	0	0	10	0	0	0	0	10	Bacteria; Bacteroidetes; Bacteroidia; Bacteroidales; Prevotellaceae; Prevotella
Otu0146	0	0	20	0	0	0	0	20	Bacteria; Fusobacteria; Fusobacteriia; Fusobacteriales; Fusobacteriaceae; Fusobacterium
Otu0148	0	0	5	6	0	0	0	11	Bacteria; Proteobacteria; Alphaproteobacteria; Rhodospirillales; Rhodospirillaceae
Otu0155	0	0	8	0	0	0	0	8	Bacteria; Firmicutes; Negativicutes; Selenomonadales; Veillonellaceae; Dialister; Dialister_invisus
Otu0151	0	0	8	0	0	0	0	8	Bacteria; Firmicutes; Negativicutes; Selenomonadales; Veillonellaceae; Veillonella
Otu0200	0	0	44	0	0	0	0	44	Bacteria; Bacteroidetes; Bacteroidia; Bacteroidales; Porphyromonadaceae; Porphyromonas
Otu0240	0	0	8	0	0	0	0	8	Bacteria; Firmicutes; Bacilli; Lactobacillales; Lactobacillaceae; Lactobacillus; Lactobacillus_taiwanensis
Otu0257	0	0	17	0	0	0	0	17	Bacteria; Proteobacteria; Gammaproteobacteria; Pasteurellales; Pasteurellaceae
Otu0331	0	0	12	0	0	0	0	12	Bacteria; Firmicutes; Clostridia; Clostridiales; Clostridiales_Incertae_Sedis_XI; Parvimonas; Parvimonas_micra
Otu0358	0	0	8	0	0	0	0	8	Bacteria; Actinobacteria; Actinobacteria; Actinomycetales; Micrococcaceae; Rothia; Rothia_mucilaginosa
Otu0368	0	0	21	0	0	0	0	21	Bacteria; Firmicutes; Negativicutes; Selenomonadales; Veillonellaceae; Veillonella
Otu0374	0	0	11	0	0	0	0	11	Bacteria; Firmicutes; Bacilli; Lactobacillales; Aerococcaceae; Abiotrophia; Abiotrophia_defectiva
Otu0428	0	0	16	0	0	0	0	16	Bacteria; Bacteroidetes; Bacteroidia; Bacteroidales; Prevotellaceae; Prevotella
Otu0451	0	0	11	0	0	0	0	11	Bacteria; Bacteroidetes; Bacteroidia; Bacteroidales; Prevotellaceae; Alloprevotella; Alloprevotella_tannerae
Otu0504	0	0	8	0	0	0	0	8	Bacteria; Tenericutes; Mollicutes; Mycoplasmatales; Mycoplasmataceae; Mycoplasma
Otu0711	0	0	16	0	0	0	0	16	Bacteria; Proteobacteria; Betaproteobacteria; Neisseriales; Neisseriaceae; Neisseria
Otu0783	0	0	11	0	0	0	0	11	Bacteria; Bacteroidetes; Bacteroidia; Bacteroidales; Porphyromonadaceae; Porphyromonas; Porphyromonas_gingivalis
Otu0904	0	0	8	0	0	0	0	8	Bacteria; Firmicutes; Clostridia; Clostridiales; Ruminococcaceae; Faecalibacterium; Faecalibacterium_prausnitzii
Otu1229	0	0	13	0	0	0	0	13	Bacteria; Firmicutes; Clostridia; Clostridiales; Clostridiales_Incertae_Sedis_XIII
Otu2093	0	0	8	0	0	0	0	8	Bacteria; Bacteroidetes; Flavobacteriia; Flavobacteriales; Flavobacteriaceae; Capnocytophaga; Capnocytophaga_granulosa
Otu2598	0	0	9	0	0	0	0	9	Bacteria; Bacteroidetes; Bacteroidia; Bacteroidales; Prevotellaceae; Prevotella
a Theoretical number of reads according to the theoretical ration of the mock community under a sequencing depth of 50000.
b OTUs with a total reads number greater than 50 in the entire data set are highlighted in read.

## Sheet: Table S3
Supplymentary Table 3. OTU table of the customized mock community with seven bacteria.
#OTU ID	7bac_mock theretical reads a	Nova. 7bac.1	Nova. 7bac.2	Nova. 7bac.3	DNB. 7bac.1	DNB. 7bac.2	DNB. 7bac.3	Total reads of each OTU b	Taxonomy
Otu0006	11627.9	14003	14525	16571	12995	12617	12492	83203	Bacteria; Proteobacteria; Gammaproteobacteria; Vibrionales; Vibrionaceae; Vibrio; Vibrio_natriegens
Otu0005	11627.9	13779	14441	16126	12887	13108	12924	83265	Bacteria; Proteobacteria; Gammaproteobacteria; Vibrionales; Vibrionaceae; Vibrio; Vibrio_parahaemolyticus
Otu0016	11627.9	12027	8287	9502	12460	13549	13423	69248	Bacteria; Firmicutes; Bacilli; Bacillales; Bacillaceae_1; Bacillus; Bacillus_aquimaris
Otu0008	11627.9	10805	10902	12384	11326	11739	11624	68780	Bacteria; Proteobacteria; Gammaproteobacteria; Vibrionales; Vibrionaceae; Photobacterium; Photobacterium_halotolerans
Otu0023	1162.79	1485	890	957	1445	1568	1558	7903	Bacteria; Firmicutes; Bacilli; Bacillales; Bacillaceae_1; Bacillus; Bacillus_anthracis
Otu0033	1162.79	860	451	599	1149	1141	1134	5334	Bacteria; Firmicutes; Bacilli; Bacillales; Bacillaceae_1; Bacillus; Bacillus_aryabhattai
Otu0048	1162.79	819	482	552	1003	1058	1036	4950	Bacteria; Firmicutes; Bacilli; Bacillales; Bacillaceae_1; Bacillus; Bacillus_hwajinpoensis
Otu0017	0	140	324	93	1	3	3	564	Bacteria; Firmicutes; Bacilli; Bacillales; Bacillaceae_1; Bacillus
Otu0003	0	54	89	49	0	0	0	192	Bacteria; Firmicutes; Clostridia; Clostridiales; Lachnospiraceae; Clostridium_XlVa; Clostridium_bolteae
Otu0018	0	45	56	14	0	1	1	117	Bacteria; Proteobacteria; Alphaproteobacteria; Rhizobiales; Bradyrhizobiaceae; Bosea; Bosea_robiniae
Otu0004	0	27	47	13	0	0	0	87	Bacteria; Bacteroidetes; Bacteroidia; Bacteroidales; Bacteroidaceae; Bacteroides
Otu0013	0	26	50	1	0	0	0	77	Bacteria; Actinobacteria; Actinobacteria; Actinomycetales; Streptomycetaceae; Streptomyces
Otu1072	0	26	2	0	0	0	0	28	Bacteria; Actinobacteria; Actinobacteria; Actinomycetales; Micrococcaceae; Arthrobacter; Arthrobacter_psychrochitiniphilus
Otu0007	0	25	45	25	0	0	0	95	Bacteria; Bacteroidetes; Bacteroidia; Bacteroidales; Bacteroidaceae; Bacteroides
Otu0024	0	25	39	6	0	0	0	70	Bacteria; Bacteroidetes; Bacteroidia; Bacteroidales; Porphyromonadaceae
Otu2046	0	24	0	0	0	0	0	24	Bacteria; Firmicutes; Bacilli; Bacillales; Alicyclobacillaceae; Tumebacillus
Otu0035	0	23	14	6	0	0	0	43	Bacteria; Proteobacteria; Betaproteobacteria; Burkholderiales
Otu0029	0	14	16	7	0	0	0	37	Bacteria; Verrucomicrobia; Verrucomicrobiae; Verrucomicrobiales; Verrucomicrobiaceae; Akkermansia; Akkermansia_muciniphila
Otu0043	0	13	23	8	0	0	0	44	Bacteria
Otu0038	0	12	5	4	0	0	0	21	Bacteria; Proteobacteria; Alphaproteobacteria; Rhodobacterales; Rhodobacteraceae
Otu0131	0	12	17	6	0	0	0	35	Bacteria; Proteobacteria; Gammaproteobacteria
Otu0028	0	10	35	2	0	0	0	47	Bacteria; Actinobacteria; Actinobacteria; Actinomycetales; Nocardiopsaceae; Nocardiopsis
Otu0041	0	10	15	5	0	0	0	30	Bacteria; Proteobacteria; Gammaproteobacteria
Otu0052	0	8	26	6	0	0	0	40	Bacteria; Proteobacteria; Gammaproteobacteria
Otu0133	0	7	5	5	0	0	0	17	Bacteria
Otu0015	0	6	1	2	0	0	0	9	Bacteria; Proteobacteria; Alphaproteobacteria; SAR11; Candidatus_Pelagibacter
Otu0135	0	6	6	5	0	0	0	17	Bacteria; Proteobacteria; Gammaproteobacteria; Gammaproteobacteria_incertae_sedis
Otu0417	0	6	8	4	0	0	0	18	Bacteria; Proteobacteria; Alphaproteobacteria; Rhodobacterales; Rhodobacteraceae
Otu0019	0	5	3	4	0	0	0	12	Bacteria; Bacteroidetes; Bacteroidia; Bacteroidales; Porphyromonadaceae
Otu0242	0	5	2	1	0	0	0	8	Bacteria; Proteobacteria; Gammaproteobacteria; Gammaproteobacteria_incertae_sedis
Otu0377	0	5	2	1	0	0	0	8	Bacteria; Firmicutes; Bacilli; Bacillales; Staphylococcaceae; Jeotgalicoccus; Jeotgalicoccus_nanhaiensis
Otu0512	0	5	4	3	0	0	0	12	Bacteria; Proteobacteria; Gammaproteobacteria
Otu1788	0	5	4	0	0	0	0	9	Bacteria; Firmicutes; Clostridia; Clostridiales; Lachnospiraceae; Clostridium_XlVa; Clostridium_bolteae
Otu1855	0	5	3	1	1	2	2	14	Bacteria; Firmicutes; Bacilli; Bacillales; Planococcaceae
Otu0026	0	4	1	3	0	0	0	8	Bacteria; Bacteroidetes; Bacteroidia; Bacteroidales; Porphyromonadaceae; Parabacteroides; Parabacteroides_distasonis
Otu0039	0	4	4	1	0	0	0	9	Bacteria; Bacteroidetes; Bacteroidia; Bacteroidales; Porphyromonadaceae
Otu0046	0	4	18	3	0	0	0	25	Bacteria; Proteobacteria; Gammaproteobacteria; Oceanospirillales; Oceanospirillaceae; Marinobacterium; Marinobacterium_nitratireducens
Otu0107	0	4	6	2	0	0	0	12	Bacteria; Proteobacteria; Gammaproteobacteria
Otu0118	0	4	7	0	0	0	0	11	Bacteria; Proteobacteria; Gammaproteobacteria
Otu2337	0	4	3	0	1	0	0	8	Bacteria; Firmicutes; Bacilli; Bacillales; Bacillaceae_1; Bacillus
Otu0045	0	3	10	4	0	0	0	17	Bacteria
Otu0075	0	3	10	1	0	0	0	14	Bacteria; Proteobacteria; Gammaproteobacteria; Oceanospirillales; Oceanospirillaceae; Marinomonas; Marinomonas_aquimarina
Otu0091	0	3	11	1	0	0	0	15	Bacteria; Bacteroidetes; Bacteroidia; Bacteroidales
Otu0101	0	3	17	7	0	0	0	27	Bacteria; Proteobacteria; Gammaproteobacteria; Alteromonadales; Pseudoalteromonadaceae; Pseudoalteromonas; Pseudoalteromonas_undina
Otu0482	0	3	5	1	0	0	0	9	Bacteria; Proteobacteria; Alphaproteobacteria; Rhodobacterales; Rhodobacteraceae
Otu1907	0	2	6	0	0	0	0	8	Bacteria; Proteobacteria; Gammaproteobacteria; Enterobacteriales; Enterobacteriaceae; Buchnera
Otu0137	0	1	6	2	0	0	0	9	Bacteria; Proteobacteria; Gammaproteobacteria; Vibrionales; Vibrionaceae; Vibrio; Vibrio_chagasii
Otu0171	0	1	7	1	0	0	0	9	Bacteria; Proteobacteria; Alphaproteobacteria; Rhodobacterales; Rhodobacteraceae
Otu0247	0	1	17	0	0	0	0	18	Bacteria; Firmicutes; Bacilli; Lactobacillales; Lactobacillaceae; Lactobacillus; Lactobacillus_faecis
Otu0021	0	0	8	0	0	0	0	8	Bacteria; Firmicutes; Bacilli; Lactobacillales; Enterococcaceae; Enterococcus
Otu0011	0	0	14	1	0	0	0	15	Bacteria; Firmicutes; Bacilli; Bacillales; Staphylococcaceae; Staphylococcus; Staphylococcus_capitis_subsp._capitis
Otu0031	0	0	16	0	0	0	0	16	Bacteria; Proteobacteria; Gammaproteobacteria; Enterobacteriales; Enterobacteriaceae; Salmonella
Otu0030	0	0	179	0	0	0	0	179	Bacteria; Proteobacteria; Betaproteobacteria; Neisseriales; Neisseriaceae; Neisseria
Otu0027	0	0	17	0	0	0	0	17	Bacteria; Proteobacteria; Gammaproteobacteria; Enterobacteriales; Enterobacteriaceae; Escherichia/Shigella; Escherichia_fergusonii
Otu0062	0	0	85	0	0	0	0	85	Bacteria; Firmicutes; Bacilli; Lactobacillales; Streptococcaceae; Streptococcus; Streptococcus_dentisani
Otu0079	0	0	10	0	0	0	0	10	Bacteria; Proteobacteria; Betaproteobacteria; Burkholderiales; Alcaligenaceae; Alcaligenes; Alcaligenes_faecalis_subsp._parafaecalis
Otu0106	0	0	62	0	0	0	0	62	Bacteria; Firmicutes; Bacilli; Lactobacillales
Otu0119	0	0	127	0	0	0	0	127	Bacteria; Firmicutes; Negativicutes; Selenomonadales; Veillonellaceae; Veillonella; Veillonella_dispar
Otu0122	0	0	127	0	0	0	0	127	Bacteria; Proteobacteria; Gammaproteobacteria; Pasteurellales; Pasteurellaceae; Haemophilus; Haemophilus_parainfluenzae
Otu0139	0	0	29	0	0	0	0	29	Bacteria; Bacteroidetes; Bacteroidia; Bacteroidales; Prevotellaceae; Prevotella
Otu0155	0	0	10	0	0	0	0	10	Bacteria; Firmicutes; Negativicutes; Selenomonadales; Veillonellaceae; Dialister; Dialister_invisus
Otu0206	0	0	18	0	0	0	0	18	Bacteria; Bacteroidetes; Bacteroidia; Bacteroidales; Prevotellaceae; Prevotella; Prevotella_pallens
Otu0220	0	0	53	0	0	0	0	53	Bacteria; Actinobacteria; Actinobacteria; Coriobacteriales; Coriobacteriaceae; Atopobium
Otu0231	0	0	16	0	0	0	0	16	Bacteria; Firmicutes; Bacilli; Lactobacillales; Streptococcaceae; Streptococcus
Otu0235	0	0	23	0	0	0	0	23	Bacteria; Firmicutes; Negativicutes; Selenomonadales; Veillonellaceae; Megasphaera; Megasphaera_micronuciformis
Otu0245	0	0	7	1	0	0	0	8	Bacteria; Proteobacteria; Gammaproteobacteria; Enterobacteriales; Enterobacteriaceae; Serratia; Serratia_nematodiphila
Otu0271	0	0	9	0	0	0	0	9	Bacteria; Firmicutes; Clostridia; Clostridiales; Lachnospiraceae; Lachnoanaerobaculum; Lachnoanaerobaculum_umeaense
Otu0351	0	0	26	0	0	0	0	26	Bacteria; Bacteroidetes; Bacteroidia; Bacteroidales; Prevotellaceae; Prevotella; Prevotella_salivae
Otu0358	0	0	40	0	0	0	0	40	Bacteria; Actinobacteria; Actinobacteria; Actinomycetales; Micrococcaceae; Rothia; Rothia_mucilaginosa
Otu0390	0	0	14	0	0	0	0	14	Bacteria; Proteobacteria; Alphaproteobacteria; Caulobacterales; Caulobacteraceae; Brevundimonas; Brevundimonas_nasdae
Otu0491	0	0	31	0	0	0	0	31	Bacteria; Actinobacteria; Actinobacteria; Actinomycetales; Actinomycetaceae; Actinomyces; Actinomyces_odontolyticus
Otu0545	0	0	53	0	0	0	0	53	Bacteria; Actinobacteria; Actinobacteria; Actinomycetales; Actinomycetaceae; Actinomyces; Actinomyces_graevenitzii
Otu0574	0	0	32	0	0	0	0	32	Bacteria; Firmicutes; Clostridia; Clostridiales; Lachnospiraceae; Lachnoanaerobaculum
Otu0598	0	0	40	0	0	0	0	40	Bacteria; Proteobacteria; Gammaproteobacteria; Pasteurellales; Pasteurellaceae
Otu0762	0	0	9	0	0	0	0	9	Bacteria; Firmicutes; Clostridia; Clostridiales; Lachnospiraceae; Blautia; Blautia_wexlerae
Otu0793	0	0	9	0	0	0	0	9	Bacteria; Bacteroidetes; Bacteroidia; Bacteroidales; Prevotellaceae; Prevotella
Otu1224	0	0	9	0	0	0	0	9	Bacteria; Actinobacteria; Actinobacteria; Actinomycetales; Micrococcaceae; Rothia; Rothia_dentocariosa
Otu1261	0	0	12	0	0	0	0	12	Bacteria; Firmicutes; Clostridia; Clostridiales; Lachnospiraceae
Otu1634	0	0	45	0	0	0	0	45	Bacteria; Bacteroidetes; Bacteroidia; Bacteroidales; Prevotellaceae; Prevotella
Otu1716	0	0	9	0	0	0	0	9	Bacteria; Firmicutes; Erysipelotrichia; Erysipelotrichales; Erysipelotrichaceae; Solobacterium; Solobacterium_moorei
Otu2451	0	0	8	0	0	0	0	8	Bacteria; Bacteroidetes; Bacteroidia; Bacteroidales; Prevotellaceae; Prevotella; Prevotella_oulorum
Otu2693	0	0	11	0	0	0	0	11	Bacteria; Firmicutes; Clostridia; Clostridiales; Lachnospiraceae; Lachnoanaerobaculum
Otu2819	0	0	8	0	0	0	0	8	Bacteria; Fusobacteria; Fusobacteriia; Fusobacteriales; Leptotrichiaceae; Leptotrichia
a Theoretical number of reads according to the theoretical ration of the mock community under a sequencing depth of 50000.
b OTUs with a total reads number greater than 50 in the entire data set are highlighted in read.

## Sheet: Table S4
Supplymentary Table 4. Summary of the number of reads and clustered OTUs of samples from the three typical ecosystems.
SampleID	RawReads	CleanReads	ConnectReads	PrimerMatchReads	ClusterReads	OTUs
DNB.mouse.A.1	58160	55200	60583	55040	51741	84
DNB.mouse.A.2	64835	59927	62066	59801	55978	78
DNB.mouse.A.3	57472	54185	56267	54050	50681	68
DNB.mouse.B.1	57835	54677	57133	54573	50104	60
DNB.mouse.B.2	59141	54806	56756	54707	51169	57
DNB.mouse.B.3	61936	58189	60131	58044	53578	62
DNB.mouse.C.1	59657	56555	59620	56442	52529	72
DNB.mouse.C.2	60284	55636	57881	55514	52586	71
DNB.mouse.C.3	56322	53162	55038	53029	49946	64
nova.mouse.A.1	60027	57674	58035	57420	48534	100
nova.mouse.A.2	62714	60243	61142	57755	53412	148
nova.mouse.A.3	59094	55974	56435	55476	48741	115
nova.mouse.B.1	57797	55543	55920	55238	49232	92
nova.mouse.B.2	62295	59180	60942	55055	52991	89
nova.mouse.B.3	60960	58095	58692	57636	53938	110
nova.mouse.C.1	61078	58336	58758	57671	51699	130
nova.mouse.C.2	57071	55062	55687	54495	46857	177
nova.mouse.C.3	62448	58739	59536	58298	54964	113
DNB.sea.A.1	62548	59408	63053	59295	28986	309
DNB.sea.A.2	57886	53637	55854	53530	26731	327
DNB.sea.A.3	60571	56828	59184	56686	28161	308
DNB.sea.B.1	58153	55106	58220	55012	29420	346
DNB.sea.B.2	61944	57571	59619	57473	33983	376
DNB.sea.B.3	60466	57044	60213	56907	35384	365
DNB.sea.C.1	62963	59563	62369	59450	28824	362
DNB.sea.C.2	59575	55280	58008	55131	27513	388
DNB.sea.C.3	58161	54811	57456	54641	27448	364
nova.sea.A.1	57436	54490	54927	54185	25503	331
nova.sea.A.2	61577	59034	61041	55285	29770	390
nova.sea.A.3	60377	57026	57844	56404	31233	372
nova.sea.B.1	61153	58083	58525	57793	35223	385
nova.sea.B.2	59141	56982	57671	56247	37009	549
nova.sea.B.3	59121	55911	56511	55341	38675	435
nova.sea.C.1	61789	59503	60493	58926	27397	372
nova.sea.C.2	16524	15685	15990	14322	10025	374
nova.sea.C.3	60011	56038	57181	55494	25218	432
DNB.mangrove.A.1	59788	56488	62176	56313	29568	1579
DNB.mangrove.A.2	57506	52969	56874	52699	28652	1558
DNB.mangrove.A.3	63361	59490	63140	59187	31611	1574
DNB.mangrove.B.1	62938	58671	75567	58413	18293	1464
DNB.mangrove.B.2	57229	52851	55745	52735	17509	1452
DNB.mangrove.B.3	62060	57741	66764	57504	23786	1452
DNB.mangrove.C.1	59104	55883	61679	55727	25357	1606
DNB.mangrove.C.2	62448	57746	60500	57584	28407	1586
DNB.mangrove.C.3	59356	55450	58331	55245	27452	1608
nova.mangrove.A.1	57720	55065	55714	54421	16798	1428
nova.mangrove.A.2	60317	58188	58789	57466	18151	1438
nova.mangrove.A.3	57882	55173	55644	54748	22746	1486
nova.mangrove.B.1	59818	57007	58208	56631	20446	1364
nova.mangrove.B.2	66236	60791	64329	56809	33909	1535
nova.mangrove.B.3	58213	55494	56036	55067	23843	1320
nova.mangrove.C.1	58945	56127	56848	54819	19338	1537
nova.mangrove.C.2	67248	62406	65300	59723	35087	1555
nova.mangrove.C.3	55980	53399	53874	52689	20698	1387

## Sheet: Table S5
Supplymentary Table 5. Correlation test of the relative abundance of OTUs and physiochemical properties of cow rumen fluid.
Physiochemical properties of cow rumen fluid	(Number) Fraction (%) of OTUs significantly correlated with physiochemical properties of the cow rumen fluid in each sub-community
	The abundant sub-community				The moderate sub-community				The rare sub-community
	DNB Abundant (Total 12)	Nova Abundant (Total 12)	DNB Abundant (%)	Nova Abundant (%)	DNB Moderate (Total 159)	Nova Moderate (Total 161)	DNB Moderate (%)	Nova Moderate (%)	DNB Rare (Total 1981)	Nova Rare (Total 2846)	DNB Rare (%)	Nova Rare (%)
NH4	2	2	16.67	16.67	44	34	27.67	21.12	364	399	18.37	14.02
Ethylene-propylene	7	6	58.33	50	84	81	52.83	50.31	766	661	38.67	23.23
Acetic_acid_r	7	7	58.33	58.33	96	85	60.38	52.8	892	686	45.03	24.1
Butyric_acid_r	3	2	25	16.67	31	31	19.5	19.25	131	234	6.61	8.22
Lsobutyric_acid_r	6	4	50	33.33	66	71	41.51	44.1	612	532	30.89	18.69
Lsovaleric_acid_r	1	1	8.33	8.33	35	35	22.01	21.74	251	282	12.67	9.91
Propanoic_acid_r	7	6	58.33	50	83	77	52.2	47.83	719	648	36.29	22.77
Valeric_acid_r	8	8	66.67	66.67	108	110	67.92	68.32	1075	842	54.27	29.59

## Sheet: Table S6
Supplymentary Table 6. Mapping results of the cloned sequences of specifically designed primers for Nocardia coeliaca to the entire OTU representative sequences.
CloneID	Hit_OTU	Identity	Matched_Length	E_Value	Taxon
OTU0244.244-1-13-M13R_B08	Otu0244	95.52	201	1.2e-100	Bacteria;Actinobacteria;Actinobacteria;Actinomycetales;Nocardiaceae;Nocardia;Nocardia_coeliaca
OTU0244.244-1-13-M13R_B08	Otu0244	95.52	201	1.2e-100	Bacteria;Actinobacteria;Actinobacteria;Actinomycetales;Nocardiaceae;Nocardia;Nocardia_coeliaca
OTU0244.244-2-7-M13R_G09	Otu0244	95.29	191	2.7e-95	Bacteria;Actinobacteria;Actinobacteria;Actinomycetales;Nocardiaceae;Nocardia;Nocardia_coeliaca
OTU0244.244-1-21-M13R_B09	Otu2766	98.02	202	7.7e-108	Bacteria;Actinobacteria;Actinobacteria;Actinomycetales;Corynebacteriaceae;Corynebacterium
OTU0244.244-1-8-M13R_E07	Otu2766	97.03	202	1e-105	Bacteria;Actinobacteria;Actinobacteria;Actinomycetales;Corynebacteriaceae;Corynebacterium
OTU0244.244-2-15-M13R_G10	Otu1323	96.32	190	1.9e-98	Bacteria;Actinobacteria;Actinobacteria;Actinomycetales;Corynebacteriaceae;Corynebacterium
OTU0244.244-1-7-M13R_D07	Otu2394	96.26	214	1.1e-111	Bacteria;Proteobacteria;Alphaproteobacteria;Rhodobacterales;Rhodobacteraceae
OTU0244.244-2-7-M13R_G09	Otu2943	95.77	189	5.3e-96	Bacteria;Actinobacteria;Actinobacteria;Actinomycetales;Dietziaceae;Dietzia;Dietzia_maris
